# Supplementary material for: Effects of capitation payment on utilization and claims expenditure under National Health Insurance Scheme: a cross-sectional study of three regions in Ghana
Source: Health Econ Rev. 2018 Aug 27;8:17. doi: 10.1186/s13561-018-0203-9 (PMC6111020; doi:10.1186/s13561-018-0203-9)
Supplement: Supplementary file 2 — Raw dataset on utilization and claims expenditure. (XLSX 157 kb) [file 13561_2018_203_MOESM2_ESM.xlsx]

## Sheet: total dataset
	2010 OPD service claims	2010 OPD drugs claims	2010 OPD total claims	2010 IPD service claims	2010 IPD drugs claims	2010 IPD total claims	2010 grand total claims paid	2011 OPD service claims	2011 OPD drugs claims	2011 OPD total claims	2011 IPD service claims	2011 IPD drugs claims	2011 IPD total claims	2011 grand total claims paid	2012 OPD service claims	2012 OPD drugs claims	2012 OPD total claims	2012 IPD service claims	2012 IPD drugs claims	2012 IPD total claims	2012 grand total claims paid	2013 OPD service claims	2013 OPD drugs claims	2013 OPD total claims	2013 IPD service claims	2013 IPD drugs claims	2013 IPD total claims	2013 grand total claims paid	2014 OPD service claims	2014 OPD drugs claims	2014 OPD total claims	2014 IPD service claims	2014 IPD drugs claims	2014 IPD total claims	2014 grand total claims paid	2010 OPD UT	2011 OPD UT	2012 OPD UT	2013 OPD UT	2014 OPD UT	2010 IPD UT	2011 IPD UT	2012 IPD UT	2013 IPD UT	2014 IPD UT	2010 TOTAL UT	2011 TOTAL UT	2012 TOTAL UT	2013 TOTAL UT
ADANSI NORTH	497237	546459	1043696	104985	198800	303785	1347481	755438	855005	1610443	188722	84406	273128	1883571	389874	647082	1036956	431848	158744	590592	1627548	270542	771013	1041555	568710	107256	675966	1.71752e+06	680602	773418	1.45402e+06	732141	87228	819369	2.27339e+06	55469	102241	61407	69433	71603	3739.98	10770.7	9459.2	8650.04	11472.9	59209	113012	70866.2	78083
ADANSI SOUTH	583078	640797	1223875	123109	233120	356229	1580104	781018	883956	1664974	195112	87264	282376	1947350	191941	318569	510510	212606	78152	290758	801268	343638	1337636	1681274	348925	149224	498149	2179423	1.00724e+06	865625	1.87287e+06	218335	136867	355202	2.22807e+06	65045	105703	69304	34183	72290	2742.41	6821	6297	1600	2341	67787.4	112524	75601	35783
AFIGYA SEKYERE	1633560	1795267	3428827	344903	653113	998016	4426843	1853465	2097752	3951217	463028	207089	670117	4621334	989185	1641774	2630959	1095684	402766	1498450	4129409	1006521	2675938	3682459	1544773	646641	2191414	5873873	1.76169e+06	2.29215e+06	4.05385e+06	1.11283e+06	746153	1.85898e+06	5.91283e+06	182231	250848	133714	176165	163499	4127.41	13791	11233	12434	13798	186358	264639	144947	188599
AHAFO ANO NORTH	630320	692716	1323036	133083	252008	385091	1708127	673755	762556	1436311	168316	75279	243595	1679906	567828	942437	1510265	628962	231202	860164	2370429	538963	918599	1457562	734933	151343	886276	2343838	961630	1.0956e+06	2.05723e+06	540861	166895	707756	2.76498e+06	70315	91186	90377.2	101125	98886	3443.55	4257	4782.08	5455	5973	73758.5	95443	95159.3	106580
AHAFO ANO SOUTH	698412	767548	1465960	147460	279232	426692	1892652	860588	974013	1834601	214990	96154	311144	2145745	414782	688424	1103206	459439	168887	628326	1731532	295365	681683	977048	450318	133761	584079	1561127	1.08512e+06	847931	1.93305e+06	413783	137527	551310	2.48436e+06	77911	116472	95653	73869	101608	3564.02	3719	5184	3161	3845	81475	120191	100837	77030
AMANSIE CENTRAL	183480	201643	385123	38739	73357	112096	497219	351980	398371	750351	87931	39327	127258	877609	257385	427188	684573	285096	104799	389895	1074468	606516	1519515	2126031	1009173	297131	1306304	3432335	665917	626282	1.2922e+06	363578	208152	571730	1.86393e+06	20468	47637	32085	45838	54811	3147.06	6145	2555	5118	6838	23615.1	53782	34640	50956
AMANSIE EAST	1196177	1314588	2510765	252556	478243	730799	3241564	2815966	3187111	6003077	703477	314630	1018107	7021184	926077	1537032	2463109	1025781	377070	1402851	3865960	1208601	2690564	3899165	1168928	625635	1794563	5693728	2.87982e+06	2.81636e+06	5.69618e+06	1.01135e+06	482537	1.49389e+06	7.19007e+06	133439	381113	218712	164926	265318	6762.02	21889	14858	8427	12590	140201	403002	233570	173353
AMANSIE WEST	763160	838706	1601866	161131	305119	466250	2068116	1212176	1371941	2584117	302823	135437	438260	3022377	617038	1024113	1641151	683470	251239	934709	2575860	438935	1059036	1497971	634764	264245	899009	2396980	1.08244e+06	1.64205e+06	2.72449e+06	997822	426925	1.42475e+06	4.14923e+06	85134	164056	67673	109889	118660	2840.96	6802	9104	10692	8109	87975	170858	76777	120581
ASANTE AKIM NORTH	1785629	1962390	3748019	377010	713912	1090922	4838941	2459235	2783363	5242598	614360	274772	889132	6131730	973536	1615800	2589336	1078349	396394	1474743	4064079	1500515	3768776	5269291	3128844	961014	4089858	9359149	4.1872e+06	3.96605e+06	8.15325e+06	2.08579e+06	791665	2.87745e+06	1.10307e+07	199195	332833	244884	173378	226662	10043.5	21403	20275	13037	13025	209238	354236	265159	186415
ASANTE AKIM SOUTH	691411	759854	1451265	145982	276433	422415	1873680	853324	965793	1819117	213175	95342	308517	2127634	545176	904842	1450018	603871	221979	825850	2275868	479347	801672	1281019	364668	137839	502507	1783526	811830	893188	1.70502e+06	393855	193170	587025	2.29204e+06	77130	115489	101845	97091	88874	1934.52	8282	9216	5778	6895	79064.5	123771	111061	102869
ASOKWA	1203196	1322302	2525498	254038	481050	735088	3260586	3856752	4365072	8221824	963484	430917	1394401	9616225	1362185	2260851	3623036	1508842	554640	2063482	5686518	1628413	5742712	7371125	3540088	6244529	9784617	17155742	5.42385e+06	8.6295e+06	1.40534e+07	2.31394e+06	3.35561e+06	5.66955e+06	1.97229e+07	134222	521973	153267	242593	314666	1949.95	3605	12591.3	15290	29508	136172	525578	165858	257883
ATWIMA MPONOA	554410	609292	1163702	117056	221659	338715	1502417	679474	769028	1448502	169744	75918	245662	1694164	417017	692133	1109150	461914	169796	631710	1740860	483713	612285	1095998	269695	106525	376220	1472218	845907	945668	1.79158e+06	253574	367726	621300	2.41288e+06	61847	91960	60042	74267	81128	5112.36	3310	6930	4790	5160	66959.4	95270	66972	79057
ATWIMA NWABIAGYA	1749064	1922205	3671269	369290	699293	1068583	4739852	3376931	3822011	7198942	843616	377307	1220923	8419865	1911916	3173251	5085167	2117758	778473	2896231	7981398	2802417	4116299	6918716	4172815	1735360	5908175	12826891	6.58744e+06	6.17113e+06	1.27586e+07	2.24619e+06	821086	3.06728e+06	1.58258e+07	195116	457034	286293	340495	414436	1354.93	72408	29351	24064	31563	196471	529442	315644	364559
BANTAMA	4231141	4649986	8881127	893346	1691652	2584998	11466125	6140170	6949446	13089616	1533921	686045	2219966	15309582	1683342	2793881	4477223	1864575	685404	2549979	7027202	7195983	10918094	18114077	6031724	8489524	14521248	32635325	6.56399e+06	6.23327e+06	1.27973e+07	3.80574e+06	1.47098e+06	5.27672e+06	1.8074e+07	472003	831011	413915	299788	332652	19157.7	23500	20441	15912	26581	491161	854511	434356	315700
BOSOMTWE	1713090	1882671	3595761	361695	684910	1046605	4642366	2977433	3369860	6347293	743815	332670	1076485	7423778	1595493	2648077	4243570	1767268	649635	2416903	6660473	1663587	3398097	5061684	1664404	549964	2214368	7276052	3.13812e+06	3.40712e+06	6.54524e+06	1.0161e+06	524943	1.54105e+06	8.08629e+06	191103	402966	205454	284143	274906	5968.12	13412	11646	11847	11225	197071	416378	217100	295990
EJISU JUABEN	1487228	1634450	3121678	314007	594608	908615	4030293	4225024	4781883	9006907	1055484	472065	1527549	10534456	1699086	2820013	4519099	1882014	691815	2573829	7092928	1904719	4801728	6706447	2212073	702129	2914202	9620649	4.59539e+06	4.03844e+06	8.63383e+06	1.67194e+06	626647	2.29858e+06	1.09324e+07	165907	571815	399544	302592	334581	4862.77	28430	23908	19344	37175	170770	600245	423452	321936
EJURA SEKYEDUMASE	800174	879384	1679558	168945	319917	488862	2168420	772041	873796	1645837	192869	86261	279130	1924967	609374	1011392	1620766	674980	248118	923098	2543864	794561	882068	1676629	1159284	248417	1407701	3084330	958094	1.47085e+06	2.42895e+06	794835	361952	1.15679e+06	3.58574e+06	89263	104488	104141	108524	117503	7546.82	9856	11708	10363	10146	96809.8	114344	115849	118887
KWABRE	1943668	2136074	4079742	410378	777097	1187475	5267217	2494472	2823244	5317716	623163	278709	901872	6219588	1297561	2153593	3451154	1437260	528327	1965587	5416741	1362445	2755739	4118184	2492505	773390	3265895	7384079	3.12253e+06	2.49145e+06	5.61398e+06	2.53899e+06	696267	3.23526e+06	8.84924e+06	216825	337602	160889	231084	246337	7421.99	18623	24822	14652	19656	224247	356225	185711	245736
MANHYIA	3713923	4081568	7795491	784142	1484863	2269005	10064496	6705118	7588853	14293971	1675055	749167	2424222	16718193	2464161	4089826	6553987	2729460	1003330	3732790	10286777	1438582	1972153	3410735	6669045	3142870	9811915	13222650	5.307e+06	5.06164e+06	1.03686e+07	3.44002e+06	1.32209e+06	4.76211e+06	1.51307e+07	414305	907471	434744	438845	413279	7480.83	34368	38394	56253	36587	421786	941839	473138	495098
OBUASI	1834331	2015914	3850245	387293	733384	1120677	4970922	2851373	3227185	6078558	712323	318586	1030909	7109467	1262905	2096073	3358978	1398873	514216	1913089	5272067	2605881	3348490	5954371	2297481	1033785	3331266	9285637	4.15945e+06	3.99026e+06	8.14971e+06	1.76365e+06	729823	2.49347e+06	1.06432e+07	204628	385905	192337	224912	256894	11951.8	21767	16610	14871	15759	216580	407672	208947	239783
OFFINSOMAN	1530713	1682240	3212953	323188	611994	935182	4148135	2111097	2389340	4500437	527389	235874	763263	5263700	1302856	2162381	3465237	1443125	530483	1973608	5438845	1373382	2345613	3718995	1929307	579430	2508737	6227732	2.90772e+06	2.77688e+06	5.6846e+06	1.57221e+06	697254	2.26947e+06	7.95407e+06	170758	285716	213986	232027	233783	9192.06	16775	21030	17230	24738	179950	302491	235016	249257
SEKYERE EAST	1161504	1276482	2437986	245235	464380	709615	3147601	1960543	2218943	4179486	489778	219053	708831	4888317	1031164	1711447	2742611	1142182	419858	1562040	4304651	1217378	2992553	4209931	1812010	711026	2523036	6732967	2.23119e+06	1.73222e+06	3.96341e+06	1.49545e+06	629626	2.12508e+06	6.08849e+06	129571	265340	106198	183641	177017	672.65	12952	9180	10196	10519	130244	278292	115378	193837
SEKYERE WEST	1045489	1148983	2194472	220740	417997	638737	2833209	1998832	2262278	4261110	499343	223331	722674	4983784	858398	1424703	2283101	950816	349513	1300329	3583430	709566	1595342	2304908	747396	277427	1024823	3329731	1.10284e+06	1.6944e+06	2.79724e+06	756294	308068	1.06436e+06	3.8616e+06	116629	270522	156894	152873	152963	3503.98	9474	7136	6350	8088	120133	279996	164030	159223
SUBIN SUB METRO	1881232	2067457	3948689	397196	752135	1149331	5098020	2596748	2938999	5535747	648713	290136	938849	6474596	712607	1182731	1895338	789329	290152	1079481	2974819	1933694	2573076	4506770	1744791	497579	2242370	6749140	7.41628e+06	1.4346e+07	2.17623e+07	6.85675e+06	3.35691e+06	1.02137e+07	3.1976e+07	209860	351444	123871	126909	406793	3736.39	8526	7797	10379	54127	213596	359970	131668	137288
ABURA ASEBU KWAMANKESE	288109	389355	677464	135577	86031	221608	899072	619794	868655	1488449	287087	132916	420003	1908452	908039	973277	1881316	394471	155259	549730	2431046	388767	485464	874231	171001	36089	207090	1081321	382707	405839	788547	104775	34955.5	139731	928277	40200	85526	86966	59187	91426	7092.89	8013	6885	3352	3505	47292.9	93539	93851	62539
AGONA	479049	647394	1126443	225429	143048	368477	1494920	1128752	1581970	2710722	522834	242063	764897	3475619	1653694	1772505	3426199	718400	282753	1001153	4427352	1262292	1486164	2748456	1194160	339695	1533855	4282311	1.31004e+06	1.83179e+06	3.14183e+06	1.39782e+06	514808	1.91262e+06	5.05446e+06	66842	137525	158380	155676	131205	6078.9	15900	11708	10822	10148	72920.9	153425	170088	166498
AJUMAKO ENYAN	270858	366042	636900	127459	80880	208339	845239	775146	1086383	1861529	359045	166232	525277	2386806	1135638	1217229	2352867	493345	194174	687519	3040386	669828	667025	1336853	196016	102502	298518	1635371	816779	1.06323e+06	1.88001e+06	227874	47532.3	275406	2.15542e+06	37793	70887.7	108764	127511	117521	502.586	1252.91	2373	2014	2318	38295.6	72140.6	111137	129525
ASIKUMA ODOBEN BRAKWA	356889	482306	839195	167944	106570	274514	1113709	859756	1204966	2064722	398236	184376	582612	2647334	1259598	1350094	2609692	547196	215369	762565	3372257	682700	898630	1581330	683652	464929	1148581	2729911	921072	1.53075e+06	2.45182e+06	736388	277774	1.01416e+06	3.46598e+06	49797	130230	120636	113087	102930	8129.93	10183	8531	5917	5586	57926.9	140413	129167	119004
ASSIN NORTH	1107786	1497080	2604866	521298	330793	852091	3456957	1550177	2172606	3722783	718037	332439	1050476	4773259	2271110	2434280	4705390	986618	388320	1374938	6080328	2661368	2181787	4843155	823951	333370	1.15732e+06	6.00048e+06	1.5007e+06	1.72787e+06	3.22857e+06	769152	306121	1.07527e+06	4.30385e+06	154570	287008	217512	148585	248180	3173.83	11023	9271	2691	8768	157744	298031	226783	151276
ASSIN SOUTH	531919	718844	1250763	250309	158835	409144	1659907	768660	1077293	1845953	356041	164841	520882	2366835	1126137	1207045	2333182	489218	192550	681768	3014950	312443	338021	650464	604108	205788	809896	1460360	589476	676540	1.26602e+06	723563	222645	946208	2.21222e+06	74219	123693	107854	70049	96565	1133.54	1438.3	910	3712	3600.51	75352.5	125131	108764	73761
AWUTU EFUTU SENYA	1105657	1494203	2599860	520296	330158	850454	3450314	2479220	3474680	5953900	1148366	531674	1680040	7633940	3632218	3893177	7525395	1577913	621045	2198958	9724353	4206739	3530388	7737127	1372162	407126	1779288	9516415	4.38545e+06	3.74825e+06	8.1337e+06	1.52366e+06	465250	1.98891e+06	1.01226e+07	154273	349650	347870	407586	342954	3601.22	11412	14786	12290	13662	157874	361062	362656	419876
GOMOAMAN	203181	274582	477763	95612	60671	156283	634046	131256	183957	315213	60797	28148	88945	404158	192298	206114	398412	83538	32880	116418	514830	1270604	904718	2175322	567903	140798	708701	2884023	1299614	1.01678e+06	2.31639e+06	733962	193104	927066	3.24345e+06	28350	89158	18417	116628	117191	1230.46	3579	1144	4333	5245	29580.5	92737	19561	120961
KEEA	1125595	1521148	2646743	529679	336111	865790	3512533	955477	1339121	2294598	442574	204904	647478	2942076	1399835	1500407	2900242	608118	239347	847465	3747707	562285	630930	1193215	29717	7068	36785	1230000	500456	681958	1.18241e+06	83699	39316.7	123016	1.30543e+06	157055	169812	134067	59772	127463	1206.32	49	1074	361	2131	158261	169861	135141	60133
MFANSTIMAN	932526	1260231	2192757	438825	278459	717284	2910041	1038063	1454867	2492930	480827	222615	703442	3196372	1520829	1630094	3150923	660680	260035	920715	4071638	2978222	3377908	6356130	1143833	346592	1490425	7846555	2.1456e+06	2.32839e+06	4.47399e+06	670259	362000	1.03226e+06	5.50625e+06	130116	174512	145655	202088	164774	5570.93	7559	6427	7911	7205	135687	182071	152082	209999
OGUAMAN	2134628	2884772	5019400	1004506	637416	1641922	6661322	2233444	3130218	5363662	1034524	478966	1513490	6877152	3272139	3507228	6779367	1421487	559478	1980965	8760332	3709327	3115908	6825235	2956441	2392496	5348937	12174172	5.31213e+06	7.04911e+06	12361244	2.19028e+06	1.09799e+06	3.28827e+06	1.56495e+07	297846	439989	313384	243946	584574	4230.2	17287	6783	57968	30370	302076	457276	320167	301914
TLD	417149	563741	980890	196300	124564	320864	1301754	880231	1233662	2113893	407720	188767	596487	2710380	1289596	1382247	2671843	560228	220498	780726	3452569	1065502	952756	2018258	461530	97706	559236	2577494	985844	1.34022e+06	2.32607e+06	448117	153650	601768	2.92784e+06	58205	136812	123509	109636	84606	623.853	4440	5762	10132	5647	58828.9	141252	129271	119768
UPPER DENKYIRA	681105	920456	1601561	320512	203383	523895	2125456	767064	1075056	1842120	355301	164498	519799	2361919	1123798	1204538	2328336	488202	192150	680352	3008688	1291021	1187131	2478152	1069089	202856	1271945	3750097	863048	943991	1.80704e+06	646460	180002	826462	2.6335e+06	95035	229399	107630	126346	325818	6915.69	10348	5417	9590	27029	101951	239747	113047	135936
ADAKLU ANYIGBE	131294	145792	277086	62327	88811	151138	428224	226724	219857	446581	100639	63429	164068	610649	267663	250294	517957	187238	73457	260695	778652	82461	71937	154398	75422	86081	161503	315901	225302	214285	439587	137878	78404	216282	655869	15910	35153	28793	48248	50236	191.832	1001.96	2749	748	2026.64	16101.8	36155	31542	48996
AKATSI	398711	442738	841449	189272	269697	458969	1300418	687343	666525	1353868	305100	192295	497395	1851263	1049438	981340	2030778	734110	288006	1022116	3052894	887307	772638	1659945	1074884	607528	1682412	3342357	1.38506e+06	1.4067e+06	2.79175e+06	1.25604e+06	634243	1.89028e+06	4.68204e+06	48315	106571	112890	154955	139519	4709.45	6149	11426	18477	13699	53024.4	112720	124316	173432
HO	972198	1079552	2051750	461513	657617	1119130	3170880	1424077	1380945	2805022	632125	398408	1030533	3835555	2297319	2148248	4445567	1607038	630472	2237510	6683077	2194375	3087676	5282051	2366725	2703063	5069788	10351839	4697659	5.1613e+06	9.85896e+06	1.85496e+06	835940	2.6909e+06	1.25499e+07	117809	220800	247127	439484	463570	4083.36	5178	8285	42828	14724	121892	225978	255412	482312
HOHOE	1079907	1199155	2279062	512643	730474	1243117	3522179	1346153	1305381	2651534	597536	376607	974143	3625677	270563	253007	523570	189266	74253	263519	787089	1100271	952117	2052388	679885	479858	1159743	3212131	1.22126e+06	1.04533e+06	2.26659e+06	717680	298045	1.01573e+06	3.28232e+06	130861	208718	29105	227946	170064	9725.93	20480	4459	17799	9750	140587	229198	33564	245746
JASIKAN	836348	928701	1765049	397023	565725	962748	2727797	1136037	1101629	2237666	504268	317824	822092	3059758	1276960	1194098	2471058	893268	350447	1243715	3714773	909420	917708	1827128	966591	535427	1502018	3329146	1.18835e+06	1.29228e+06	2.48063e+06	964078	434637	1.39872e+06	3.87934e+06	101347	176140	137365	181750	173311	5043.18	9278	12775	16267	11044	106390	185418	150140	198017
KADJEBI	436490	484689	921179	207206	295252	502458	1423637	736670	714358	1451028	326996	206095	533091	1984119	749666	701021	1450687	524412	205737	730149	2180836	680983	939405	1620388	434683	224172	658855	2279243	532844	773434	1.30628e+06	364970	221746	586716	1.89299e+06	52893	114219	80643	91016	79752	2211.18	4701	6458	4606	4295	55104.2	118920	87101	95622
KETA	259742	288424	548166	123302	175695	298997	847163	439329	426023	865352	195011	122909	317920	1183272	1099070	1027752	2126822	768829	301627	1070456	3197278	1059629	996963	2056592	887493	889508	1777001	3833593	1.75466e+06	1.95651e+06	3.71117e+06	1.18362e+06	593208	1.77683e+06	5.488e+06	31475	68117	118229	225106	227287	2779.5	99525	8805	19148	11831	34254.5	167642	127034	244254
KETU (BB)	233409	259183	492592	110802	157883	268685	761277	1325043	1284911	2609954	588165	370701	958866	3568820	2442748	2284239	4726987	1708769	670383	2379152	7106139	2849157	2446742	5295899	1897530	1313746	3211276	8507175	3772433	3408567	7181000	1905164	870719	2775883	9956883	28284	205445	262771	391331	363781	7159	5588	17125	26211	26601	35443	211033	279896	417542
KPANDO	571498	634605	1206103	271296	386575	657871	1863974	1617089	1568111	3185200	717800	452406	1170206	4355406	1766168	1651562	3417730	1235483	484704	1720187	5137917	1729080	2090512	3819592	1679177	986693	2665870	6485462	2.20915e+06	3.20693e+06	5.41608e+06	1.79248e+06	1.02588e+06	2.81836e+06	8.23444e+06	69253	250726	189990	254027	257735	5591.74	15077	18082	24747	19345	74844.7	265803	208072	278774
KRACHI EAST	341803	379546	721349	162257	231203	393460	1114809	492029	477127	969156	218404	137653	356057	1325213	847322	792339	1639661	592725	232537	825262	2464923	210489	241468	451957	754942	121862	876804	1328761	418818	533751	952568	970176	122525	1.0927e+06	2.04527e+06	41419	76288	91148	105331	97127	3118.23	10317.1	6263.88	10750.7	8137.52	44537.2	86605.1	97411.9	116082
KRACHI WEST	474096	526447	1000543	225058	320689	545747	1546290	551282	534585	1085867	244705	154230	398935	1484802	612019	572305	1184324	428124	167961	596085	1780409	548817	616723	1165540	780572	503762	1284334	2449874	749426	944215	1.69364e+06	672865	369286	1.04215e+06	2.73579e+06	57450	85475	65836	79493	111141	6076.77	5380	6394	9881	7596	63526.8	90855	72230	89374
NKWANTA	622481	691218	1313699	295498	421061	716559	2030258	1093934	1060801	2154735	485580	306045	791625	2946360	857343	801710	1659053	599735	235288	835023	2494076	877792	920187	1797979	956073	843131	1799204	3597183	1.22421e+06	1.1639e+06	2388111	1.26212e+06	435255	1.69738e+06	4.08549e+06	75431	169612	92226	199666	185488	5409.43	12433	8086	11660	13642	80840.4	182045	100312	211326
NORTH TONGU	535493	594625	1130118	254204	362220	616424	1746542	790918	766963	1557881	351075	221271	572346	2130227	773101	722935	1496036	540806	212169	752975	2249011	742877	966206	1709083	1685352	1511022	3196374	4905457	1.91236e+06	2.37609e+06	4.28845e+06	1.64716e+06	1.01406e+06	2.66122e+06	6.94967e+06	64890	122630	83164	174656	228878	7072.93	12887	10324	14478	20111	71962.9	135517	93488	189134
SOUTH DAYI	340887	378529	719416	161823	230584	392407	1111823	442631	429225	871856	196477	123833	320310	1192166	646256	604321	1250577	452074	177357	629431	1880008	374432	481126	855558	263157	90487	353644	1209202	462220	610533	1.07275e+06	312008	135360	447368	1.52012e+06	41308	68629	69519	60430	67823	1944.73	3395	5924	3170	3566	43252.7	72024	75443	63600
SOUTH TONGU	220618	244979	465597	104729	149231	253960	719557	556893	540026	1096919	247196	155799	402995	1499914	814609	761749	1576358	569841	223560	793401	2369759	835261	544015	1379276	573588	293114	866702	2245978	1.02743e+06	779585	1.80702e+06	620528	279497	900025	2.70704e+06	26734	86345	87629	120595	116118	1508.96	9051	6682	8936	7503	28243	95396	94311	129531
[truncated: 53 more columns]

## Sheet: total dataset --> costs in USD
	2010 OPD service claims	2010 OPD drugs claims	2010 OPD total claims	2010 IPD service claims	2010 IPD drugs claims	2010 IPD total claims	2010 grand total claims paid	2011 OPD service claims	2011 OPD drugs claims	2011 OPD total claims	2011 IPD service claims	2011 IPD drugs claims	2011 IPD total claims	2011 grand total claims paid	2012 OPD service claims	2012 OPD drugs claims	2012 OPD total claims	2012 IPD service claims	2012 IPD drugs claims	2012 IPD total claims	2012 grand total claims paid	2013 OPD service claims	2013 OPD drugs claims	2013 OPD total claims	2013 IPD service claims	2013 IPD drugs claims	2013 IPD total claims	2013 grand total claims paid	2014 OPD service claims	2014 OPD drugs claims	2014 OPD total claims	2014 IPD service claims	2014 IPD drugs claims	2014 IPD total claims	2014 grand total claims paid	2010 OPD UT	2011 OPD UT	2012 OPD UT	2013 OPD UT	2014 OPD UT	2010 IPD UT	2011 IPD UT	2012 IPD UT	2013 IPD UT	2014 IPD UT	2010 TOTAL UT	2011 TOTAL UT	2012 TOTAL UT	2013 TOTAL UT
ADANSI NORTH	350167	384830	734997	73933.1	140000	213933	948930	508370	575373	1.08374e+06	127000	56800.8	183801	1.26754e+06	235787	391341	627128	261172	96004.8	357177	984305	141757	403991	545748	297989	56199.4	354189	899937	293047	333011	626058	315238	37557.8	352796	978854	55469	102241	61407	69433	71603	3739.98	10770.7	9459.2	8650.04	11472.9	59209	113012	70866.2	78083
ADANSI SOUTH	410618	451265	861884	86696.5	164169	250865	1.11275e+06	525584	594856	1.12044e+06	131300	58724.1	190024	1.31046e+06	116082	192663	308745	128579	47264.6	175844	484589	180058	700887	880945	182828	78189.6	261017	1.14196e+06	433689	372713	806401	94008.5	58930.9	152939	959341	65045	105703	69304	34183	72290	2742.41	6821	6297	1600	2341	67787.4	112524	75601	35783
AFIGYA SEKYERE	1.15039e+06	1.26427e+06	2.41467e+06	242889	459939	702828	3.1175e+06	1.24728e+06	1.41168e+06	2.65896e+06	311594	139360	450954	3.10992e+06	598237	992908	1.59115e+06	662645	243584	906229	2.49737e+06	527391	1.40212e+06	1.92951e+06	809422	338823	1.14824e+06	3.07776e+06	758532	986934	1.74547e+06	479151	321272	800423	2.54589e+06	182231	250848	133714	176165	163499	4127.41	13791	11233	12434	13798	186358	264639	144947	188599
AHAFO ANO NORTH	443887	487828	931715	93720.4	177470	271191	1.20291e+06	453402	513160	966562	113268	50658.8	163927	1.13049e+06	343410	569965	913375	380382	139826	520208	1.43358e+06	282403	481322	763725	385086	79299.9	464386	1.22811e+06	414049	471731	885781	232879	71859.9	304739	1.19052e+06	70315	91186	90377.2	101125	98886	3443.55	4257	4782.08	5455	5973	73758.5	95443	95159.3	106580
AHAFO ANO SOUTH	491839	540527	1.03237e+06	103845	196642	300487	1.33285e+06	579131	655460	1.23459e+06	144677	64706.6	209384	1.44397e+06	250851	416344	667194	277858	102139	379998	1.04719e+06	154764	357184	511948	235955	70087.3	306042	817991	467219	365094	832313	178163	59214.9	237378	1.06969e+06	77911	116472	95653	73869	101608	3564.02	3719	5184	3161	3845	81475	120191	100837	77030
AMANSIE CENTRAL	129211	142002	271213	27281	51659.9	78940.8	350154	236864	268083	504947	59172.9	26465	85638	590585	155661	258354	414015	172420	63380.1	235800	649814	317799	796187	1.11399e+06	528781	155689	684470	1.79846e+06	286724	269659	556383	156546	89624.3	246170	802553	20468	47637	32085	45838	54811	3147.06	6145	2555	5118	6838	23615.1	53782	34640	50956
AMANSIE EAST	842378	925766	1.76814e+06	177856	336791	514647	2.28279e+06	1.895e+06	2.14476e+06	4.03976e+06	473403	211729	685133	4.72489e+06	560071	929563	1.48963e+06	620370	228044	848413	2.33805e+06	633276	1.40979e+06	2.04306e+06	612488	327817	940305	2.98337e+06	1.23997e+06	1.21264e+06	2.45261e+06	435459	207766	643225	3.09583e+06	133439	381113	218712	164926	265318	6762.02	21889	14858	8427	12590	140201	403002	233570	173353
AMANSIE WEST	537437	590638	1.12807e+06	113473	214873	328345	1.45642e+06	815731	923244	1.73898e+06	203784	91142	294926	2.0339e+06	373171	619361	992532	413347	151944	565291	1.55782e+06	229991	554908	784899	332600	138458	471058	1.25596e+06	466066	707017	1.17308e+06	429633	183821	613454	1.78654e+06	85134	164056	67673	109889	118660	2840.96	6802	9104	10692	8109	87975	170858	76777	120581
ASANTE AKIM NORTH	1.25749e+06	1.38196e+06	2639450	265500	502755	768255	3.4077e+06	1.65494e+06	1.87306e+06	3.52799e+06	413432	184907	598339	4.12633e+06	588773	977200	1.56597e+06	652161	239730	891892	2.45786e+06	786232	1.97474e+06	2.76097e+06	1.63943e+06	503547	2.14298e+06	4.90395e+06	1.80289e+06	1.70766e+06	3.51055e+06	898078	340868	1.23895e+06	4.7495e+06	199195	332833	244884	173378	226662	10043.5	21403	20275	13037	13025	209238	354236	265159	186415
ASANTE AKIM SOUTH	486909	535108	1.02202e+06	102804	194671	297475	1.31949e+06	574242	649928	1.22417e+06	143456	64160.2	207616	1.43179e+06	329710	547228	876939	365208	134248	499456	1.37639e+06	251166	420056	671221	191077	72224.1	263301	934522	349550	384580	734130	169583	83173.3	252756	986886	77130	115489	101845	97091	88874	1934.52	8282	9216	5778	6895	79064.5	123771	111061	102869
ASOKWA	847321	931199	1.77852e+06	178900	338768	517668	2.29619e+06	2.59539e+06	2.93746e+06	5.53286e+06	648374	289985	938359	6.47121e+06	823819	1.36731e+06	2.19113e+06	912514	335434	1.24795e+06	3.43908e+06	853247	3.00903e+06	3.86228e+06	1.85492e+06	3.27197e+06	5.12689e+06	8.98917e+06	2.33535e+06	3.71561e+06	6.05096e+06	996313	1.44483e+06	2.44114e+06	8.4921e+06	134222	521973	153267	242593	314666	1949.95	3605	12591.3	15290	29508	136172	525578	165858	257883
ATWIMA MPONOA	390430	429079	819508	82433.8	156098	238532	1.05804e+06	457250	517515	974766	114229	51088.8	165318	1.14008e+06	252203	418587	670789	279355	102689	382044	1.05283e+06	253453	320822	574275	141313	55816.4	197130	771405	364223	407177	771399	109181	158332	267514	1.03891e+06	61847	91960	60042	74267	81128	5112.36	3310	6930	4790	5160	66959.4	95270	66972	79057
ATWIMA NWABIAGYA	1.23174e+06	1.35367e+06	2.5854e+06	260063	492460	752523	3.33792e+06	2.2725e+06	2.57201e+06	4.84451e+06	567709	253908	821617	5.66613e+06	1.15628e+06	1.91911e+06	3.0754e+06	1.28077e+06	470803	1.75158e+06	4.82697e+06	1.46839e+06	2.15684e+06	3.62523e+06	2.18645e+06	909284	3.09573e+06	6.72096e+06	2.83636e+06	2.65711e+06	5.49346e+06	967143	353535	1.32068e+06	6.81414e+06	195116	457034	286293	340495	414436	1354.93	72408	29351	24064	31563	196471	529442	315644	364559
BANTAMA	2.97968e+06	3.27464e+06	6.25431e+06	629117	1.1913e+06	1.82042e+06	8.07474e+06	4.13201e+06	4.67661e+06	8.80862e+06	1.03225e+06	461672	1.49392e+06	1.03025e+07	1.01805e+06	1.68968e+06	2.70772e+06	1.12765e+06	414517	1.54217e+06	4.2499e+06	3.77051e+06	5.7208e+06	9.49131e+06	3.16047e+06	4.44829e+06	7.60876e+06	1.71001e+07	2.82626e+06	2.68386e+06	5.51012e+06	1.63864e+06	633361	2.272e+06	7.78212e+06	472003	831011	413915	299788	332652	19157.7	23500	20441	15912	26581	491161	854511	434356	315700
BOSOMTWE	1.2064e+06	1.32582e+06	2.53223e+06	254715	482331	737046	3.26927e+06	2.00366e+06	2.26774e+06	4.2714e+06	500548	223869	724418	4.99581e+06	964919	1.6015e+06	2.56642e+06	1.0688e+06	392885	1.46169e+06	4.02811e+06	871677	1.78052e+06	2.65219e+06	872105	288167	1.16027e+06	3.81247e+06	1.35118e+06	1.467e+06	2.81819e+06	437504	226025	663529	3.48172e+06	191103	402966	205454	284143	274906	5968.12	13412	11646	11847	11225	197071	416378	217100	295990
EJISU JUABEN	1.04734e+06	1.15102e+06	2.19836e+06	221132	418738	639870	2.83823e+06	2.84322e+06	3.21796e+06	6.06118e+06	710285	317675	1.02796e+06	7.08914e+06	1.02757e+06	1.70548e+06	2.73305e+06	1.1382e+06	418394	1.55659e+06	4.28964e+06	998024	2.51598e+06	3.51401e+06	1.15907e+06	367898	1.52697e+06	5.04097e+06	1.97864e+06	1.73883e+06	3.71747e+06	719887	269816	989703	4.70718e+06	165907	571815	399544	302592	334581	4862.77	28430	23908	19344	37175	170770	600245	423452	321936
EJURA SEKYEDUMASE	563503	619285	1.18279e+06	118975	225294	344269	1.52706e+06	519543	588019	1.10756e+06	129791	58049.1	187840	1.2954e+06	368536	611667	980203	408213	150056	558269	1.53847e+06	416330	462181	878511	607435	130164	737599	1.61611e+06	412527	633307	1.04583e+06	342233	155846	498078	1.54391e+06	89263	104488	104141	108524	117503	7546.82	9856	11708	10363	10146	96809.8	114344	115849	118887
KWABRE	1.36878e+06	1.50428e+06	2.87306e+06	288999	547251	836250	3.70931e+06	1.67865e+06	1.8999e+06	3.57854e+06	419356	187557	606913	4.18546e+06	784736	1.30245e+06	2.08718e+06	869223	319520	1.18874e+06	3.27592e+06	713886	1.44394e+06	2.15782e+06	1.30601e+06	405237	1.71125e+06	3.86907e+06	1.34447e+06	1.07274e+06	2.41721e+06	1.09321e+06	299792	1.39301e+06	3.81022e+06	216825	337602	160889	231084	246337	7421.99	18623	24822	14652	19656	224247	356225	185711	245736
MANHYIA	2.61544e+06	2.87434e+06	5.48978e+06	552213	1.04568e+06	1.59789e+06	7.08767e+06	4.51219e+06	5.1069e+06	9.61909e+06	1.12722e+06	504150	1.63137e+06	1.12505e+07	1.49027e+06	2.47344e+06	3.96371e+06	1.65072e+06	606792	2.25751e+06	6.22121e+06	753780	1.03336e+06	1.78714e+06	3.49441e+06	1.64678e+06	5.14119e+06	6.92833e+06	2.28504e+06	2.17939e+06	4.46443e+06	1.48117e+06	569252	2.05042e+06	6.51485e+06	414305	907471	434744	438845	413279	7480.83	34368	38394	56253	36587	421786	941839	473138	495098
OBUASI	1.29178e+06	1.41966e+06	2.71144e+06	272742	516468	789209	3.50065e+06	1.91882e+06	2.17173e+06	4.09055e+06	479356	214392	693748	4.7843e+06	763777	1.26766e+06	2.03144e+06	846007	310986	1.15699e+06	3.18843e+06	1.36542e+06	1.75452e+06	3.11994e+06	1.20382e+06	541677	1.7455e+06	4.86544e+06	1.79094e+06	1.71809e+06	3.50903e+06	759376	314240	1.07362e+06	4.58264e+06	204628	385905	192337	224912	256894	11951.8	21767	16610	14871	15759	216580	407672	208947	239783
OFFINSOMAN	1.07797e+06	1.18468e+06	2.26264e+06	227597	430982	658579	2.92122e+06	1.42066e+06	1.6079e+06	3.02856e+06	354905	158731	513636	3.54219e+06	787938	1.30776e+06	2.0957e+06	872770	320824	1.19359e+06	3.28929e+06	719617	1.22904e+06	1.94866e+06	1.01091e+06	303607	1.31451e+06	3.26317e+06	1.25198e+06	1.19564e+06	2.44762e+06	676949	300217	977166	3.42479e+06	170758	285716	213986	232027	233783	9192.06	16775	21030	17230	24738	179950	302491	235016	249257
SEKYERE EAST	817961	898931	1.71689e+06	172701	327028	499729	2.21662e+06	1.31934e+06	1.49323e+06	2.81257e+06	329595	147411	477006	3.28958e+06	623625	1.03505e+06	1.65867e+06	690766	253921	944687	2.60336e+06	637875	1.56802e+06	2.2059e+06	949447	372559	1.32201e+06	3.5279e+06	960683	745844	1.70653e+06	643898	271098	914996	2.62152e+06	129571	265340	106198	183641	177017	672.65	12952	9180	10196	10519	130244	278292	115378	193837
SEKYERE WEST	736260	809143	1.5454e+06	155451	294364	449815	1.99522e+06	1.34511e+06	1.52239e+06	2.8675e+06	336032	150290	486322	3.35383e+06	519140	861629	1.38077e+06	575032	211378	786410	2.16718e+06	371794	835918	1.20771e+06	391616	145365	536981	1.74469e+06	474852	729558	1.20441e+06	325638	132645	458283	1.66269e+06	116629	270522	156894	152873	152963	3503.98	9474	7136	6350	8088	120133	279996	164030	159223
SUBIN SUB METRO	1.32481e+06	1.45596e+06	2.78077e+06	279715	529673	809388	3.59015e+06	1.74748e+06	1.97779e+06	3.72527e+06	436550	195246	631796	4.35706e+06	430969	715289	1.14626e+06	477369	175477	652846	1.7991e+06	1.01321e+06	1.34823e+06	2.36143e+06	914226	260719	1.17494e+06	3.53638e+06	3.19323e+06	6.17698e+06	9.37021e+06	2.95231e+06	1.44539e+06	4.3977e+06	1.37679e+07	209860	351444	123871	126909	406793	3736.39	8526	7797	10379	54127	213596	359970	131668	137288
ABURA ASEBU KWAMANKESE	202894	274194	477087	95476.8	60585.2	156062	633149	417089	584559	1.00165e+06	193194	89445.5	282640	1.28429e+06	549162	588616	1.13778e+06	238567	93897.2	332464	1.47024e+06	203704	254371	458075	89600.2	18909.7	108510	566585	164783	174742	339525	45113.1	15050.8	60163.9	399689	40200	85526	86966	59187	91426	7092.89	8013	6885	3352	3505	47292.9	93539	93851	62539
AGONA	337358	455911	793270	158753	100738	259491	1.05276e+06	759591	1.06458e+06	1.82417e+06	351840	162896	514736	2.33891e+06	1.00012e+06	1.07197e+06	2.07209e+06	434472	171003	605475	2.67756e+06	661409	778712	1.44012e+06	625709	177992	803701	2.24382e+06	564066	788715	1.35278e+06	601858	221661	823519	2.1763e+06	66842	137525	158380	155676	131205	6078.9	15900	11708	10822	10148	72920.9	153425	170088	166498
AJUMAKO ENYAN	190745	257776	448521	89759.9	56957.7	146718	595239	521633	731079	1.25271e+06	241618	111865	353484	1.6062e+06	686809	736153	1.42296e+06	298364	117432	415796	1.83876e+06	350973	349504	700477	102707	53708.4	156416	856893	351681	457796	809477	98115.8	20466	118582	928059	37793	70887.7	108764	127511	117521	502.586	1252.91	2373	2014	2318	38295.6	72140.6	111137	129525
ASIKUMA ODOBEN BRAKWA	251330	339652	590982	118270	75049.3	193320	784302	578571	810879	1.38945e+06	267992	124075	392067	1.78152e+06	761777	816507	1.57828e+06	330932	130250	461182	2.03947e+06	357717	470859	828577	358216	243611	601827	1.4304e+06	396586	659094	1.05568e+06	317067	119601	436668	1.49235e+06	49797	130230	120636	113087	102930	8129.93	10183	8531	5917	5586	57926.9	140413	129167	119004
ASSIN NORTH	780131	1.05428e+06	1.83441e+06	367111	232953	600064	2.43448e+06	1.04319e+06	1.46205e+06	2.50524e+06	483201	223714	706915	3.21215e+06	1.37352e+06	1.4722e+06	2.84572e+06	596685	234847	831532	3.67725e+06	1.39449e+06	1.1432e+06	2.53769e+06	431729	174677	606406	3.1441e+06	646157	743971	1.39013e+06	331174	131807	462981	1.85311e+06	154570	287008	217512	148585	248180	3173.83	11023	9271	2691	8768	157744	298031	226783	151276
ASSIN SOUTH	374591	506228	880819	176274	111856	288130	1.16895e+06	517268	724962	1.24223e+06	239597	110929	350526	1.59276e+06	681063	729994	1.41106e+06	295868	116450	412318	1.82337e+06	163712	177114	340827	316537	107827	424365	765191	253811	291298	545109	311545	95864.4	407409	952518	74219	123693	107854	70049	96565	1133.54	1438.3	910	3712	3600.51	75352.5	125131	108764	73761
AWUTU EFUTU SENYA	778632	1.05226e+06	1.83089e+06	366406	232506	598911	2.4298e+06	1.66838e+06	2.33828e+06	4.00666e+06	772790	357789	1.13058e+06	5.13724e+06	2.19668e+06	2.35451e+06	4.55119e+06	954287	375594	1.32988e+06	5.88107e+06	2.20422e+06	1.84983e+06	4.05406e+06	718978	213324	932301	4.98636e+06	1.88824e+06	1.61389e+06	3.50213e+06	656043	200323	856366	4.3585e+06	154273	349650	347870	407586	342954	3601.22	11412	14786	12290	13662	157874	361062	362656	419876
GOMOAMAN	143085	193368	336453	67332.4	42726.1	110058	446511	88328.4	123793	212122	40913.2	18942.1	59855.3	271977	116298	124653	240951	50521.9	19885.1	70407	311358	665764	474049	1.13981e+06	297567	73774.6	371341	1.51115e+06	559575	437793	997369	316022	83144.7	399167	1.39654e+06	28350	89158	18417	116628	117191	1230.46	3579	1144	4333	5245	29580.5	92737	19561	120961
KEEA	792673	1.07123e+06	1.8639e+06	373013	236698	609711	2.47361e+06	642986	901158	1.54414e+06	297829	137890	435719	1.97986e+06	846589	907413	1.754e+06	367776	144752	512528	2.26653e+06	294623	330591	625214	15570.9	3703.45	19274.4	644489	215481	293631	509112	36038.3	16928.6	52966.9	562079	157055	169812	134067	59772	127463	1206.32	49	1074	361	2131	158261	169861	135141	60133
MFANSTIMAN	656708	887487	1.5442e+06	309032	196098	505130	2.04932e+06	698562	979049	1.67761e+06	323571	149808	473380	2.15099e+06	919764	985845	1.90561e+06	399565	157263	556828	2.46244e+06	1.56051e+06	1.76994e+06	3.33045e+06	599339	181605	780945	4.11139e+06	923833	1.00254e+06	1.92637e+06	288594	155866	444460	2.37083e+06	130116	174512	145655	202088	164774	5570.93	7559	6427	7911	7205	135687	182071	152082	209999
OGUAMAN	1.50326e+06	2.03153e+06	3.53479e+06	707399	448885	1.15628e+06	4.69107e+06	1.50299e+06	2.10647e+06	3.60946e+06	696180	322319	1.0185e+06	4.62796e+06	1.97892e+06	2.12109e+06	4.10001e+06	859684	338360	1.19804e+06	5.29805e+06	1.94359e+06	1.63266e+06	3.57625e+06	1.5491e+06	1.25361e+06	2.80271e+06	6.37896e+06	2.28725e+06	3.03514e+06	5.32239e+06	943070	472762	1.41583e+06	6.73822e+06	297846	439989	313384	243946	584574	4230.2	17287	6783	57968	30370	302076	457276	320167	301914
TLD	293767	397001	690768	138239	87721.1	225961	916728	592349	830190	1.42254e+06	274374	127030	401404	1.82394e+06	779919	835952	1.61587e+06	338813	133352	472166	2.08804e+06	558296	499220	1.05752e+06	241830	51195.4	293025	1.35054e+06	424475	577061	1.00154e+06	192946	66157.4	259104	1.26064e+06	58205	136812	123509	109636	84606	623.853	4440	5762	10132	5647	58828.9	141252	129271	119768
UPPER DENKYIRA	479651	648208	1.12786e+06	225713	143227	368940	1496800	516194	723456	1.23965e+06	239099	110699	349797	1.58945e+06	679648	728478	1.40813e+06	295254	116208	411462	1.81959e+06	676462	622026	1.29849e+06	560175	106291	666467	1.96496e+06	371603	406454	778057	278347	77503.4	355850	1.13391e+06	95035	229399	107630	126346	325818	6915.69	10348	5417	9590	27029	101951	239747	113047	135936
ADAKLU ANYIGBE	92460.6	102670	195131	43892.3	62543	106435	301566	152573	147952	300526	67724.8	42684.4	110409	410935	161877	151372	313249	113237	44425.2	157663	470911	43207.5	37693.2	80900.6	39519.2	45104.2	84623.4	165524	97008.5	92264.9	189273	59366	33758.4	93124.5	282398	15910	35153	28793	48248	50236	191.832	1001.96	2749	748	2026.64	16101.8	36155	31542	48996
AKATSI	280782	311787	592570	133290	189927	323218	915787	462546	448536	911082	205316	129404	334721	1.2458e+06	634677	593493	1.22817e+06	443973	174180	618153	1.84632e+06	464926	404843	869769	563212	318329	881541	1.75131e+06	596364	605682	1.20205e+06	540814	273087	813901	2.01595e+06	48315	106571	112890	154955	139519	4709.45	6149	11426	18477	13699	53024.4	112720	124316	173432
HO	684646	760248	1.44489e+06	325009	463111	788120	2.23301e+06	958329	929303	1.88763e+06	425387	268108	693495	2.58113e+06	1.38937e+06	1.29921e+06	2.68858e+06	971901	381295	1.3532e+06	4.04178e+06	1.1498e+06	1.61786e+06	2.76766e+06	1.2401e+06	1.41634e+06	2.65644e+06	5.4241e+06	2.02267e+06	2.2223e+06	4.24498e+06	798690	359931	1.15862e+06	5.4036e+06	117809	220800	247127	439484	463570	4083.36	5178	8285	42828	14724	121892	225978	255412	482312
HOHOE	760498	844475	1.60497e+06	361016	514418	875435	2.48041e+06	905890	878453	1.78434e+06	402110	253437	655547	2.43989e+06	163630	153013	316643	114464	44906.6	159370	476014	576514	498885	1.0754e+06	356242	251433	607676	1.68307e+06	525839	450089	975928	309012	128329	437341	1.41327e+06	130861	208718	29105	227946	170064	9725.93	20480	4459	17799	9750	140587	229198	33564	245746
JASIKAN	588977	654015	1.24299e+06	279594	398398	677992	1.92098e+06	764493	741338	1.50583e+06	339346	213879	553225	2.05906e+06	772277	722164	1.49444e+06	540229	211943	752171	2.24661e+06	476513	480856	957368	506469	280550	787019	1.74439e+06	511668	556416	1.06808e+06	415104	187142	602246	1.67033e+06	101347	176140	137365	181750	173311	5043.18	9278	12775	16267	11044	106390	185418	150140	198017
KADJEBI	307387	341330	648718	145920	207924	353844	1.00256e+06	495740	480725	976466	220051	138691	358742	1.33521e+06	453381	423962	877343	317153	124425	441578	1.31892e+06	356818	492224	849042	227763	117460	345223	1.19427e+06	229427	333018	562445	157145	95477.2	252623	815067	52893	114219	80643	91016	79752	2211.18	4701	6458	4606	4295	55104.2	118920	87101	95622
KETA	182917	203115	386032	86832.4	123729	210561	596594	295645	286691	582336	131232	82711.3	213943	796280	664693	621562	1.28625e+06	464971	182417	647388	1.93364e+06	555219	522383	1.0776e+06	465024	466079	931103	2.0087e+06	755503	842417	1.59792e+06	509633	255418	765051	2.36297e+06	31475	68117	118229	225106	227287	2779.5	99525	8805	19148	11831	34254.5	167642	127034	244254
KETU (BB)	164373	182523	346896	78029.6	111185	189215	536111	891684	864678	1.75636e+06	395804	249462	645266	2.40163e+06	1.47732e+06	1.38146e+06	2.85878e+06	1.03343e+06	405433	1.43886e+06	4.29763e+06	1.49289e+06	1.28203e+06	2.77492e+06	994257	688369	1.68263e+06	4.45754e+06	1.6243e+06	1.46763e+06	3.09193e+06	820307	374906	1.19521e+06	4.28714e+06	28284	205445	262771	391331	363781	7159	5588	17125	26211	26601	35443	211033	279896	417542
KPANDO	402463	446905	849368	191054	272236	463289	1.31266e+06	1.08822e+06	1.05526e+06	2.14347e+06	483042	304445	787487	2.93096e+06	1.06814e+06	998828	2.06697e+06	747193	293138	1.04033e+06	3.1073e+06	905994	1.09537e+06	2.00137e+06	879846	517002	1.39685e+06	3.39822e+06	951194	1.38081e+06	2.332e+06	771791	441713	1.2135e+06	3.54551e+06	69253	250726	189990	254027	257735	5591.74	15077	18082	24747	19345	74844.7	265803	208072	278774
KRACHI EAST	240706	267286	507992	114265	162819	277085	785077	331110	321081	652191	146974	92633.2	239608	891799	512441	479189	991630	358467	140633	499100	1.49073e+06	110291	126523	236814	395570	63852.6	459423	696237	180331	229817	410148	417729	52755.8	470485	880633	41419	76288	91148	105331	97127	3118.23	10317.1	6263.88	10750.7	8137.52	44537.2	86605.1	97411.9	116082
KRACHI WEST	333870	370737	704608	158492	225837	384329	1.08894e+06	370984	359748	730731	164674	103789	268462	999194	370135	346117	716253	258920	101579	360499	1.07675e+06	287566	323147	610713	409000	263958	672958	1.28367e+06	322681	406551	729232	289716	159004	448720	1.17795e+06	57450	85475	65836	79493	111141	6076.77	5380	6394	9881	7596	63526.8	90855	72230	89374
NKWANTA	438367	486773	925140	208097	296522	504619	1.42976e+06	736160	713863	1.45002e+06	326770	205952	532722	1.98275e+06	518502	484856	1.00336e+06	362706	142297	505003	1.50836e+06	459941	482154	942095	500958	441779	942737	1.88483e+06	527108	501142	1.02825e+06	543432	187408	730840	1.75909e+06	75431	169612	92226	199666	185488	5409.43	12433	8086	11660	13642	80840.4	182045	100312	211326
NORTH TONGU	377108	418750	795858	179017	255085	434101	1.22996e+06	532246	516126	1.04837e+06	236255	148904	385159	1.43353e+06	467554	437215	904769	327067	128315	455383	1.36015e+06	389249	506267	895516	883081	791737	1.67482e+06	2.57033e+06	823404	1.02307e+06	1.84648e+06	709219	436625	1.14584e+06	2.99232e+06	64890	122630	83164	174656	228878	7072.93	12887	10324	14478	20111	71962.9	135517	93488	189134
SOUTH DAYI	240061	266570	506631	113960	162383	276343	782974	297867	288846	586713	132219	83333.1	215552	802265	390841	365480	756321	273404	107262	380666	1.13699e+06	196193	252098	448291	137888	47412.9	185300	633591	199018	262877	461896	134341	58282.1	192624	654519	41308	68629	69519	60430	67823	1944.73	3395	5924	3170	3566	43252.7	72024	75443	63600
SOUTH TONGU	155365	172520	327885	73752.8	105092	178845	506730	374760	363409	738169	166350	104845	271194	1.00936e+06	492657	460689	953346	344627	135204	479831	1.43318e+06	437655	285050	722705	300545	153584	454130	1.17684e+06	442381	335666	778048	267181	120343	387524	1.16557e+06	26734	86345	87629	120595	116118	1508.96	9051	6682	8936	7503	28243	95396	94311	129531
[truncated: 53 more columns]
